# Supplementary material for: Distinct HAND2/HAND2-AS1 Expression Levels May Fine-Tune Mesenchymal and Epithelial Cell Plasticity of Human Mesenchymal Stem Cells
Source: Int J Mol Sci. 2023 Nov 20;24(22):16546. doi: 10.3390/ijms242216546 (PMC10672054; doi:10.3390/ijms242216546)
Supplement: Supplementary file 1 [file ijms-24-16546-s001.zip]

Archive with 1 entries (1 files):
- ijms-2651859-supplementary.pdf
